# Supplementary material for: Growth and remodeling of the dissected membrane in an idealized dissected aorta model
Source: Biomech Model Mechanobiol. 2023 Nov 10;23(2):413–31. doi: 10.1007/s10237-023-01782-7 (PMC10963465; doi:10.1007/s10237-023-01782-7)
Supplement: Supplementary file 1 — Supplementary file1: Documentation (TXT 1 kb) [file 10237_2023_1782_MOESM1_ESM.txt]

This supplementary material is part of 'Growth and remodeling of the dissected membrane in an idealized dissected aorta model', published in 'Biomechanics and Modeling in Mechanobiology'.

Authors: Lise Gheysen*, Lauranne Maes, Nele Famaey and Patrick Segers

*Corresponding author:
Institute for Biomedical Engineering and Technology, Electronics and Information Systems, Ghent University, Belgium
Lise.Gheysen@UGent.be

The folder contains two examples of the transient and full inflammation pattern and two examples of the transient and local inflammation pattern.
For each pair of examples, one results in thickening rates within the extended physiological range and one leads to thickening rates outside of the extended clinical range.
For each example, three animations are given that represent
- the deformed configurations (Deform)
- the deformed configurations with the corresponding maximal principal Cauchy stress (MPS; in MPa)
- the deformed configurations with the corresponding displacement magnitude (U; in mm)
